# Supplementary material for: Factors associated with sexual dysfunction in patients with colorectal cancer in Iran: a cross-sectional study
Source: Sci Rep. 2024 Feb 28;14:4915. doi: 10.1038/s41598-024-55465-z (PMC10901867; doi:10.1038/s41598-024-55465-z)
Supplement: Supplementary file 3 — Supplementary Information 3. [file 41598_2024_55465_MOESM3_ESM.xlsx]

## Sheet: total(male and female)
code	age	cage	sex	maritalstatuse	havingchild	numberofchild	education	job	adequacyofincome	insurance	durationofillness	adress	typeofhousing	typeoftreatment	lastchemo	clastchemo	familyhistory	metastasis	numberofcourses	cnumberofcourses	otherdisease	timeofsurgery	ctimeofsurgery	exerciseinweek	cexerciseinweek	weight	cweight	height	cheight	BMI	cBMI	cBMI1	colestomy	timeofdetection	sexualactivitybeforeillness	SF1	csf1	SF2	csf2	SF3	csf3	SF4	csf4	SF5	csf5	SF6	csf6	SF7	csf7
1	6	3	1	2	1	3	4	1	2	1	5	1	1	8	3	1	2	1	30	3	1	1	1	1	1	92	3	178	2	33	4	4	1	24	1	3	50	2	75	3	100	3	100	3	100	3	100	3	100
2	6	3	1	2	1	3	4	1	2	1	4	1	1	8	2	1	2	1	20	3	1	2	1	1	1	95	3	180	2	32	4	4	2	18	1	2	75	1	100	3	100	3	100	3	100	3	100	3	100
3	6	3	1	2	1	5	2	1	1	1	8	1	1	8	2	1	2	2	8	1	2	5	1	0	1	100	3	180	2	31.2	4	4	1	8	1	2	75	4	25	1	0	1	0	3	100	3	100	3	100
4	1	1	1	2	1	0	3	1	1	1	5	1	1	1	1.5	1	1	1	3	1	2	0	1	8	1	105	3	70	1	32	4	4	2	5	1	2	75	4	25	2	50	2	50	3	100	2	50	2	50
5	6	3	1	2	1	1	3	1	1	1	13	1	1	8	6	1	1	1	20	3	2	6	1	0	1	72	2	177	2	23.3	2	2	1	17	1	4	25	5	0	1	0	2	50	3	100	1	0	3	100
6	6	3	1	2	1	1	3	1	1	1	12	1	1	1	5	1	1	1	18	2	2	5	1	0	1	73	2	176	2	23.2	2	2	1	18	1	3	50	3	50	2	50	3	100	3	100	3	100	3	100
7	3	2	1	2	2	0	4	1	3	1	2	1	2	1	1	1	2	1	2	1	2	0	1	0	1	96	3	178	2	31	4	4	1	5	1	4	25	5	0	2	50	2	50	2	50	2	50	1	0
8	1	1	1	2	2	0	4	1	3	1	2	1	1	1	1	1	2	1	2	1	2	0	1	0	1	96	3	178	2	31	4	4	1	5	1	5	0	4	25	2	50	2	50	2	50	2	50	3	100
9	4	2	1	2	1	2	3	1	3	1	4	1	1	1	0	1	1	2	3	1	1	2	1	5	1	66	2	172	2	22.9	2	2	2	5	1	4	25	5	0	1	0	2	50	2	50	1	0	2	50
10	1	1	1	1	2	0	3	1	1	2	4	1	1	1	0.5	1	2	2	2	1	2	1	1	5	1	65	1	172	2	22.5	2	2	1	8	1	4	25	4	25	1	0	1	0	1	0	2	50	2	50
11	5	3	1	2	1	2	3	1	2	1	22	1	1	8	6	1	2	1	18	2	2	22	2	3	1	66	2	175	2	21.9	2	2	1	25	1	3	50	3	50	1	0	3	100	2	50	3	100	3	100
12	5	3	1	2	1	2	3	1	2	1	22	1	1	8	6	1	2	1	17	2	2	22	2	3	1	66	2	174	2	21.8	2	2	2	24	1	3	50	4	25	3	100	3	100	2	50	3	100	3	100
13	4	2	1	2	1	4	4	1	2	1	11	1	1	1	4	1	2	2	3	1	2	5	1	0	1	78	2	185	2	23.5	2	2	1	20	1	3	50	2	75	1	0	3	100	3	100	1	0	3	100
14	7	4	1	1	2	0	2	1	1	1	11	1	1	1	8	1	1	1	2	1	2	13	2	0	1	60	1	165	2	22.5	2	2	2	20	2	5	0	5	0	1	0	1	0	1	0	1	0	1	0
15	6	3	1	2	1	2	4	1	1	1	3	1	1	9	2	1	2	2	3	1	2	3	1	0	1	73	2	178	2	23.3	2	2	1	3	1	3	50	3	50	2	50	3	100	3	100	3	100	3	100
16	6	3	1	2	1	4	3	1	3	1	12	1	1	8	0.5	1	2	2	8	1	2	8	1	5	1	71	2	168	2	25	2	2	2	15	1	3	50	2	75	2	50	3	100	3	100	3	100	3	100
17	4	2	1	2	2	0	3	2	3	2	14	1	1	8	1	1	2	2	10	2	2	8	1	0	1	73	2	168	2	24.9	2	2	1	16	1	3	50	2	75	2	50	2	50	2	50	2	50	2	50
18	7	4	1	2	1	2	1	1	2	1	6	1	1	8	3	1	2	2	10	2	2	2.5	1	0	1	54	1	170	2	19	2	2	2	10	1	5	0	4	25	3	100	3	100	3	100	3	100	3	100
19	7	4	1	2	1	4	2	1	3	1	9	1	2	8	1	1	2	1	2	1	1	1	1	2	1	78	2	174	2	26	3	3	1	10	1	3	50	2	75	1	0	1	0	2	50	1	0	3	100
20	1	1	1	2	2	0	3	1	3	1	10	1	1	9	0.5	1	1	2	2	1	2	1	1	7	1	70	2	170	2	24.5	2	2	1	10	1	2	75	2	75	2	50	2	50	2	50	2	50	2	50
21	7	4	1	2	1	2	1	2	1	1	9	1	1	8	6	1	2	2	1	1	2	5	1	0	1	45	1	150	2	20	2	2	2	10	1	4	25	4	25	1	0	1	0	1	0	2	50	3	100
22	6	3	1	2	1	2	1	2	1	1	9	1	1	8	6	1	2	2	1	1	2	5	1	0	1	45	1	150	2	20	2	2	1	10	1	4	25	4	25	1	0	1	0	1	0	2	50	3	100
23	7	4	1	2	1	4	3	1	1	1	9	1	1	1	9	1	1	1	8	1	1	0	1	0	1	52	1	160	2	20.5	2	2	2	10	1	5	0	5	0	1	0	1	0	1	0	1	0	1	0
24	6	3	1	2	1	4	3	1	1	1	9	1	1	1	9	1	1	1	8	1	1	0	1	0	1	52	1	160	2	20.5	2	2	1	10	1	5	0	5	0	1	0	1	0	1	0	1	0	1	0
25	7	4	1	2	1	5	1	2	3	1	4	1	1	1	1	1	1	2	2	1	1	10	1	0	1	60	1	178	2	19.1	2	2	2	10	1	4	25	5	0	2	50	2	50	2	50	2	50	2	50
26	6	3	1	2	1	5	1	2	3	1	4	1	1	8	1	1	1	2	2	1	1	10	1	0	1	60	1	178	2	19.1	2	2	2	10	1	4	25	5	0	2	50	2	50	2	50	2	50	2	50
27	6	3	1	2	2	0	3	1	1	1	20	1	1	9	20	2	2	2	15	2	2	10	1	6	1	55	1	179	2	18.5	1	1	1	24	1	3	50	2	75	2	50	2	50	2	50	2	50	2	50
28	2	1	1	2	1	1	4	1	1	1	10	1	1	1	0.5	1	2	1	4	1	2	0	1	4	1	78	2	170	2	27.5	3	3	2	15	1	4	25	4	25	2	50	2	50	1	0	1	0	2	50
29	1	1	1	1	2	0	3	2	3	1	7	1	2	1	0.5	1	2	1	4	1	2	0	1	6	1	70	2	180	2	24	2	2	2	10	1	3	50	2	75	2	50	2	50	2	50	2	50	2	50
30	7	4	1	2	1	5	2	2	1	1	20	1	1	8	0.5	1	1	1	12	2	1	10	1	2	1	78	2	172	2	23.5	2	2	1	20	1	3	50	4	25	3	100	3	100	3	100	3	100	3	100
31	3	2	1	3	1	1	4	1	1	1	15	1	2	9	1	1	2	1	10	2	2	10	1	5	1	95	3	170	2	37.5	4	4	1	16	1	3	50	4	25	3	100	3	100	3	100	2	50	2	50
32	7	4	1	2	1	3	2	2	1	1	20	1	1	9	0.5	1	2	1	12	2	1	8	1	6	1	90	3	170	2	33	4	4	1	25	1	4	25	2	75	2	50	2	50	2	50	2	50	1	0
33	5	3	1	1	2	0	4	1	2	1	25	1	1	1	12	2	2	1	20	3	2	0	1	0	1	55	1	178	2	16.5	1	1	2	30	1	5	0	1	100	1	0	1	0	1	0	1	0	1	0
34	6	3	1	2	1	3	3	1	1	1	16	1	2	8	18	2	1	2	15	2	1	10	1	6	1	79	2	168	2	28	3	3	1	20	1	4	25	5	0	2	50	2	50	2	50	2	50	2	50
35	1	1	1	2	2	0	4	1	1	2	10	1	1	8	9	1	1	2	1	1	2	7	1	10	2	72	2	172	2	23	2	2	1	15	1	3	50	4	25	3	100	3	100	3	100	3	100	3	100
36	5	3	1	2	1	3	2	1	2	1	16	1	1	9	0.5	1	2	1	18	2	2	10	1	10	2	88	3	179	2	28	3	3	2	16	1	3	50	2	75	2	50	2	50	2	50	1	0	1	0
37	2	1	1	3	1	1	3	1	3	1	10	1	1	9	2	1	1	2	10	2	2	0	1	0	1	67	2	172	2	23	2	2	2	10	1	3	50	4	25	2	50	2	50	2	50	2	50	2	50
38	7	4	1	2	1	5	1	2	3	1	5	2	1	1	2	1	2	2	6	1	2	4	1	0.5	1	68	2	179	2	23.5	2	2	2	9	1	5	0	5	0	1	0	1	0	1	0	1	0	1	0
39	1	1	1	3	2	0	4	1	2	1	4	1	1	9	0.5	1	2	1	1	1	2	2	1	8	1	70	2	178	2	23	2	2	1	8	1	3	50	4	25	3	100	3	100	3	100	3	100	3	100
40	4	2	1	2	1	1	3	1	1	1	10	1	1	1	1	1	2	2	2	1	2	0	1	10	2	79	2	180	2	25	2	2	2	8	1	3	50	4	25	2	50	2	50	2	50	2	50	1	0
41	5	3	1	2	1	5	1	2	3	2	5	2	1	8	0.5	1	2	1	1	1	1	0	1	0	1	89	3	168	2	33	4	4	2	6	1	4	25	4	25	3	100	3	100	3	100	3	100	3	100
42	6	3	1	2	1	3	2	1	1	1	18	1	1	8	10	2	1	2	15	2	1	12	2	0	1	100	3	192	2	24	2	2	1	10	1	2	75	2	75	2	50	2	50	2	50	2	50	2	50
43	1	1	1	2	2	0	3	1	1	1	30	1	1	8	0.5	1	2	1	20	3	1	10	1	0	1	95	3	178	2	31	4	4	1	10	1	3	50	5	0	2	50	2	50	2	50	2	50	2	50
44	3	2	1	2	1	2	2	1	1	1	14	1	1	1	1	1	1	1	6	1	2	0	1	12	2	70	2	172	2	23.5	2	2	2	10	1	4	25	5	0	2	50	2	50	2	50	2	50	1	0
45	7	4	1	2	1	5	1	1	1	1	10	1	1	9	1	1	1	1	12	2	1	3	1	1	1	78	2	178	2	26	3	3	1	18	1	3	50	4	25	2	50	2	50	2	50	2	50	2	50
46	6	3	1	2	1	8	2	1	1	2	18	1	1	1	0.5	1	1	1	10	2	2	10	1	7	1	90	3	175	2	29.5	3	3	2	19	1	4	25	4	25	2	50	2	50	2	50	2	50	2	50
47	1	1	1	1	2	0	4	1	1	1	8	1	1	9	0.5	1	2	1	6	1	2	2	1	7	1	75	2	178	2	24.5	2	2	1	10	1	3	50	4	25	3	100	3	100	3	100	3	100	3	100
48	5	3	1	2	1	4	2	1	1	1	10	1	1	8	1	1	1	1	10	2	1	5	1	0	1	78	2	170	2	23	2	2	1	18	1	4	25	4	25	2	50	2	50	2	50	2	50	2	50
49	4	2	1	2	1	2	2	1	3	1	10	1	1	1	1	1	1	1	12	2	2	1	1	4	1	78	2	165	2	23.1	2	2	2	19	1	4	25	4	25	2	50	2	50	2	50	2	50	2	50
50	1	1	1	2	2	0	3	2	3	2	6	1	2	9	0.5	1	1	2	7	1	2	1	1	4	1	74	2	165	2	28.8	3	3	1	15	1	4	25	4	25	2	50	2	50	2	50	2	50	1	0
51	6	3	1	2	1	3	4	1	2	1	5	1	1	8	3	1	2	1	30	3	1	1	1	1	1	92	3	178	2	33	4	4	1	24	1	3	50	2	75	3	100	3	100	3	100	3	100	3	100
52	6	3	1	2	1	3	4	1	2	1	4	1	1	8	2	1	2	1	20	3	1	2	1	1	1	95	3	180	2	32	4	4	2	18	1	2	75	1	100	3	100	3	100	3	100	3	100	3	100
53	6	3	1	2	1	5	2	1	1	1	8	1	1	8	2	1	2	2	8	1	2	5	1	0	1	100	3	180	2	31.2	4	4	1	8	1	2	75	4	25	1	0	1	0	3	100	3	100	3	100
54	1	1	1	2	1	0	3	1	1	1	5	1	1	1	1.5	1	1	1	3	1	2	0	1	8	1	100	3	70	1	28	3	3	2	5	1	2	75	4	25	2	50	2	50	3	100	2	50	2	50
55	6	3	1	2	1	1	3	1	1	1	13	1	1	8	6	1	1	1	20	3	2	6	1	0	1	72	2	177	2	23.3	2	2	1	17	1	4	25	5	0	1	0	2	50	3	100	1	0	3	100
56	6	3	1	2	1	1	3	1	1	1	12	1	1	1	5	1	1	1	18	2	2	5	1	0	1	73	2	176	2	23.2	2	2	2	18	1	3	50	3	50	2	50	3	100	3	100	3	100	3	100
57	3	2	1	2	2	0	4	1	3	1	2	1	2	1	1	1	2	1	2	1	2	0	1	0	1	96	3	178	2	31	4	4	2	5	1	4	25	5	0	2	50	2	50	2	50	2	50	1	0
58	1	1	1	2	2	0	4	1	3	1	2	1	1	1	1	1	2	1	2	1	2	0	1	0	1	96	3	178	2	31	4	4	1	5	1	5	0	4	25	2	50	2	50	2	50	2	50	3	100
59	4	2	1	2	1	2	3	1	3	1	4	1	1	1	0	1	1	2	3	1	1	2	1	5	1	66	2	172	2	22.9	2	2	2	5	1	4	25	5	0	1	0	2	50	2	50	1	0	2	50
60	1	1	1	1	2	0	3	1	1	2	4	1	1	1	0.5	1	2	2	2	1	2	1	1	5	1	65	1	172	2	22.5	2	2	1	8	1	4	25	4	25	1	0	1	0	1	0	2	50	2	50
61	5	3	1	2	1	2	3	1	2	1	22	1	1	8	6	1	2	1	18	2	2	22	2	3	1	66	2	175	2	21.9	2	2	1	25	1	3	50	3	50	1	0	3	100	2	50	3	100	3	100
62	5	3	1	2	1	2	3	1	2	1	22	1	1	8	6	1	2	1	17	2	2	22	2	3	1	66	2	174	2	21.8	2	2	2	24	1	3	50	4	25	3	100	3	100	2	50	3	100	3	100
63	4	2	1	2	1	4	4	1	2	1	11	1	1	1	4	1	2	2	3	1	2	5	1	0	1	78	2	185	2	23.5	2	2	1	20	1	3	50	2	75	1	0	3	100	3	100	1	0	3	100
64	7	4	1	1	2	0	2	1	1	1	11	1	1	1	8	1	1	1	2	1	2	13	2	0	1	60	1	165	2	22.5	2	2	2	20	2	5	0	5	0	1	0	1	0	1	0	1	0	1	0
65	6	3	1	2	1	2	4	1	1	1	3	1	1	9	2	1	2	2	3	1	2	3	1	0	1	73	2	178	2	23.3	2	2	2	3	1	3	50	3	50	2	50	3	100	3	100	3	100	3	100
66	6	3	1	2	1	4	3	1	3	1	12	1	1	8	0.5	1	2	2	8	1	2	8	1	5	1	71	2	168	2	25	2	2	2	15	1	3	50	2	75	2	50	3	100	3	100	3	100	3	100
67	4	2	1	2	2	0	3	2	3	2	14	1	1	8	1	1	2	2	10	2	2	8	1	0	1	73	2	168	2	24.9	2	2	1	16	1	3	50	2	75	2	50	2	50	2	50	2	50	2	50
68	7	4	1	2	1	2	1	1	2	1	6	1	1	8	3	1	2	2	10	2	2	2.5	1	0	1	54	1	170	2	19	2	2	2	10	1	5	0	4	25	3	100	3	100	3	100	3	100	3	100
69	7	4	1	2	1	4	2	1	3	1	9	1	2	8	1	1	2	1	2	1	1	1	1	2	1	78	2	174	2	26	3	3	1	10	1	3	50	2	75	1	0	1	0	2	50	1	0	3	100
70	1	1	1	2	2	0	3	1	3	1	10	1	1	9	0.5	1	1	2	2	1	2	1	1	7	1	70	2	170	2	24.5	2	2	2	10	1	2	75	2	75	2	50	2	50	2	50	2	50	2	50
71	7	4	1	2	1	2	1	2	1	1	9	1	1	8	6	1	2	2	1	1	2	5	1	0	1	45	1	150	2	20	2	2	2	10	1	4	25	4	25	1	0	1	0	1	0	2	50	3	100
72	6	3	1	2	1	2	1	2	1	1	9	1	1	8	6	1	2	2	1	1	2	5	1	0	1	45	1	150	2	20	2	2	1	10	1	4	25	4	25	1	0	1	0	1	0	2	50	3	100
73	7	4	1	2	1	4	3	1	1	1	9	1	1	1	9	1	1	1	8	1	1	0	1	0	1	52	1	160	2	20.5	2	2	2	10	1	5	0	5	0	1	0	1	0	1	0	1	0	1	0
74	6	3	1	2	1	4	3	1	1	1	9	1	1	1	9	1	1	1	8	1	1	0	1	0	1	52	1	160	2	20.5	2	2	1	10	1	5	0	5	0	1	0	1	0	1	0	1	0	1	0
75	7	4	1	2	1	5	1	2	3	1	4	1	1	1	1	1	1	2	2	1	1	10	1	0	1	60	1	178	2	19.1	2	2	2	10	1	4	25	5	0	2	50	2	50	2	50	2	50	2	50
76	6	3	1	2	1	5	1	2	3	1	4	1	1	8	1	1	1	2	2	1	1	10	1	0	1	60	1	178	2	19.1	2	2	2	10	1	4	25	5	0	2	50	2	50	2	50	2	50	2	50
77	6	3	1	2	2	0	3	1	1	1	20	1	1	9	20	2	2	2	15	2	2	10	1	6	1	55	1	179	2	18.5	1	1	1	24	1	3	50	2	75	2	50	2	50	2	50	2	50	2	50
78	2	1	1	2	1	1	4	1	1	1	10	1	1	1	0.5	1	2	1	4	1	2	0	1	4	1	78	2	170	2	27.5	3	3	2	15	1	4	25	4	25	2	50	2	50	1	0	1	0	2	50
79	1	1	1	1	2	0	3	2	3	1	7	1	2	1	0.5	1	2	1	4	1	2	0	1	6	1	70	2	180	2	24	2	2	2	10	1	3	50	2	75	2	50	2	50	2	50	2	50	2	50
80	7	4	1	2	1	5	2	2	1	1	20	1	1	8	0.5	1	1	1	12	2	1	10	1	2	1	78	2	172	2	23.5	2	2	1	20	1	3	50	4	25	3	100	3	100	3	100	3	100	3	100
81	3	2	1	3	1	1	4	1	1	1	15	1	2	9	1	1	2	1	10	2	2	10	1	5	1	95	3	170	2	37.5	4	4	1	16	1	3	50	4	25	3	100	3	100	3	100	2	50	2	50
82	7	4	1	2	1	3	2	2	1	1	20	1	1	9	0.5	1	2	1	12	2	1	8	1	6	1	90	3	170	2	33	4	4	1	25	1	4	25	2	75	2	50	2	50	2	50	2	50	1	0
83	5	3	1	1	2	0	4	1	2	1	25	1	1	1	12	2	2	1	20	3	2	0	1	0	1	55	1	178	2	16.5	1	1	2	30	1	5	0	1	100	1	0	1	0	1	0	1	0	1	0
84	6	3	1	2	1	3	3	1	1	1	16	1	2	8	18	2	1	2	15	2	1	10	1	6	1	79	2	168	2	28	3	3	1	20	1	4	25	5	0	2	50	2	50	2	50	2	50	2	50
85	1	1	1	2	2	0	4	1	1	2	10	1	1	8	9	1	1	2	1	1	2	7	1	10	2	72	2	172	2	23	2	2	1	15	1	3	50	4	25	3	100	3	100	3	100	3	100	3	100
86	5	3	1	2	1	3	2	1	2	1	16	1	1	9	0.5	1	2	1	18	2	2	10	1	10	2	88	3	179	2	28	3	3	2	16	1	3	50	2	75	2	50	2	50	2	50	1	0	1	0
87	2	1	1	3	1	1	3	1	3	1	10	1	1	9	2	1	1	2	10	2	2	0	1	0	1	67	2	172	2	23	2	2	2	10	1	3	50	4	25	2	50	2	50	2	50	2	50	2	50
88	7	4	1	2	1	5	1	2	3	1	5	2	1	1	2	1	2	2	6	1	2	4	1	0.5	1	68	2	179	2	23.5	2	2	2	9	1	5	0	5	0	1	0	1	0	1	0	1	0	1	0
89	1	1	1	3	2	0	4	1	2	1	4	1	1	9	0.5	1	2	1	1	1	2	2	1	8	1	70	2	178	2	23	2	2	1	8	1	3	50	4	25	3	100	3	100	3	100	3	100	3	100
90	4	2	1	2	1	1	3	1	1	1	10	1	1	1	1	1	2	2	2	1	2	0	1	10	2	79	2	180	2	25	2	2	2	8	1	3	50	4	25	2	50	2	50	2	50	2	50	1	0
91	5	3	1	2	1	5	1	2	3	2	5	2	1	8	0.5	1	2	1	1	1	1	0	1	0	1	89	3	168	2	33	4	4	2	6	1	4	25	4	25	3	100	3	100	3	100	3	100	3	100
92	6	3	1	2	1	3	2	1	1	1	18	1	1	8	10	2	1	2	15	2	1	12	2	0	1	100	3	192	2	24	2	2	1	10	1	2	75	2	75	2	50	2	50	2	50	2	50	2	50
93	1	1	1	2	2	0	3	1	1	1	30	1	1	8	0.5	1	2	1	20	3	1	10	1	0	1	95	3	178	2	31	4	4	1	10	1	3	50	5	0	2	50	2	50	2	50	2	50	2	50
94	3	2	1	2	1	2	2	1	1	1	14	1	1	1	1	1	1	1	6	1	2	0	1	12	2	70	2	172	2	23.5	2	2	2	10	1	4	25	5	0	2	50	2	50	2	50	2	50	1	0
95	7	4	1	2	1	5	1	1	1	1	10	1	1	9	1	1	1	1	12	2	1	3	1	1	1	78	2	178	2	26	3	3	1	18	1	3	50	4	25	2	50	2	50	2	50	2	50	2	50
96	6	3	1	2	1	8	2	1	1	2	18	1	1	1	0.5	1	1	1	10	2	2	10	1	7	1	90	3	175	2	29.5	3	3	2	19	1	4	25	4	25	2	50	2	50	2	50	2	50	2	50
97	1	1	1	1	2	0	4	1	1	1	8	1	1	9	0.5	1	2	1	6	1	2	2	1	7	1	75	2	178	2	24.5	2	2	1	10	1	3	50	4	25	3	100	3	100	3	100	3	100	3	100
98	5	3	1	2	1	4	2	1	1	1	10	1	1	8	1	1	1	1	10	2	1	5	1	0	1	78	2	170	2	23	2	2	2	18	1	4	25	4	25	2	50	2	50	2	50	2	50	2	50
99	4	2	1	2	1	2	2	1	3	1	10	1	1	1	1	1	1	1	12	2	2	1	1	4	1	78	2	165	2	23.1	2	2	2	19	1	4	25	4	25	2	50	2	50	2	50	2	50	2	50
100	1	1	1	2	2	0	3	2	3	2	6	1	2	9	0.5	1	1	2	7	1	2	1	1	4	1	74	2	165	2	28.8	3	3	1	15	1	4	25	4	25	2	50	2	50	2	50	2	50	1	0
101	7	4	1	2	1	5	1	1	1	1	10	1	1	9	1	1	1	1	12	2	1	3	1	1	1	78	2	178	2	26	3	3	1	18	1	3	50	4	25	2	50	2	50	2	50	2	50	2	50
102	6	3	1	2	1	3	4	1	2	1	5	1	1	8	3	1	2	1	30	3	1	1	1	1	1	92	3	178	2	33	4	4	1	24	1	3	50	2	75	3	100	3	100	3	100	3	100	3	100
103	6	3	1	2	1	3	4	1	2	1	4	1	1	8	2	1	2	1	20	3	1	2	1	1	1	95	3	180	2	32	4	4	2	18	1	2	75	1	100	3	100	3	100	3	100	3	100	3	100
104	6	3	1	2	1	5	2	1	1	1	8	1	1	8	2	1	2	2	8	1	2	5	1	0	1	100	3	180	2	31.2	4	4	1	8	1	2	75	4	25	1	0	1	0	3	100	3	100	3	100
105	1	1	1	2	1	0	3	1	1	1	5	1	1	1	1.5	1	1	1	3	1	2	0	1	8	1	98	3	70	1	28	3	3	2	5	1	2	75	4	25	2	50	2	50	3	100	2	50	2	50
106	6	3	1	2	1	1	3	1	1	1	13	1	1	8	6	1	1	1	20	3	2	6	1	0	1	72	2	177	2	23.3	2	2	1	17	1	4	25	5	0	1	0	2	50	3	100	1	0	3	100
107	6	3	1	2	1	1	3	1	1	1	12	1	1	1	5	1	1	1	18	2	2	5	1	0	1	73	2	176	2	23.2	2	2	2	18	1	3	50	3	50	2	50	3	100	3	100	3	100	3	100
108	3	2	1	2	2	0	4	1	3	1	2	1	2	1	1	1	2	1	2	1	2	0	1	0	1	96	3	178	2	31	4	4	2	5	1	4	25	5	0	2	50	2	50	2	50	2	50	1	0
109	1	1	1	2	2	0	4	1	3	1	2	1	1	1	1	1	2	1	2	1	2	0	1	0	1	96	3	178	2	31	4	4	1	5	1	5	0	4	25	2	50	2	50	2	50	2	50	3	100
110	4	2	1	2	1	2	3	1	3	1	4	1	1	1	0	1	1	2	3	1	1	2	1	5	1	66	2	172	2	22.9	2	2	2	5	1	4	25	5	0	1	0	2	50	2	50	1	0	2	50
111	1	1	1	1	2	0	3	1	1	2	4	1	1	1	0.5	1	2	2	2	1	2	1	1	5	1	65	1	172	2	22.5	2	2	1	8	1	4	25	4	25	1	0	1	0	1	0	2	50	2	50
112	5	3	1	2	1	2	3	1	2	1	22	1	1	8	6	1	2	1	18	2	2	22	2	3	1	66	2	175	2	21.9	2	2	1	25	1	3	50	3	50	1	0	3	100	2	50	3	100	3	100
113	5	3	1	2	1	2	3	1	2	1	22	1	1	8	6	1	2	1	17	2	2	22	2	3	1	66	2	174	2	21.8	2	2	2	24	1	3	50	4	25	3	100	3	100	2	50	3	100	3	100
114	4	2	1	2	1	4	4	1	2	1	11	1	1	1	4	1	2	2	3	1	2	5	1	0	1	78	2	185	2	23.5	2	2	1	20	1	3	50	2	75	1	0	3	100	3	100	1	0	3	100
115	7	4	1	1	2	0	2	1	1	1	11	1	1	1	8	1	1	1	2	1	2	13	2	0	1	60	1	165	2	22.5	2	2	2	20	2	5	0	5	0	1	0	1	0	1	0	1	0	1	0
116	6	3	1	2	1	2	4	1	1	1	3	1	1	9	2	1	2	2	3	1	2	3	1	0	1	73	2	178	2	23.3	2	2	2	3	1	3	50	3	50	2	50	3	100	3	100	3	100	3	100
117	6	3	1	2	1	4	3	1	3	1	12	1	1	8	0.5	1	2	2	8	1	2	8	1	5	1	71	2	168	2	25	2	2	2	15	1	3	50	2	75	2	50	3	100	3	100	3	100	3	100
118	4	2	1	2	2	0	3	2	3	2	14	1	1	8	1	1	2	2	10	2	2	8	1	0	1	73	2	168	2	24.9	2	2	1	16	1	3	50	2	75	2	50	2	50	2	50	2	50	2	50
119	7	4	1	2	1	2	1	1	2	1	6	1	1	8	3	1	2	2	10	2	2	2.5	1	0	1	54	1	170	2	19	2	2	2	10	1	5	0	4	25	3	100	3	100	3	100	3	100	3	100
120	7	4	1	2	1	4	2	1	3	1	9	1	2	8	1	1	2	1	2	1	1	1	1	2	1	78	2	174	2	26	3	3	1	10	1	3	50	2	75	1	0	1	0	2	50	1	0	3	100
121	1	1	1	2	2	0	3	1	3	1	10	1	1	9	0.5	1	1	2	2	1	2	1	1	7	1	70	2	170	2	24.5	2	2	2	10	1	2	75	2	75	2	50	2	50	2	50	2	50	2	50
122	7	4	1	2	1	2	1	2	1	1	9	1	1	8	6	1	2	2	1	1	2	5	1	0	1	45	1	150	2	20	2	2	2	10	1	4	25	4	25	1	0	1	0	1	0	2	50	3	100
123	6	3	1	2	1	2	1	2	1	1	9	1	1	8	6	1	2	2	1	1	2	5	1	0	1	45	1	150	2	20	2	2	1	10	1	4	25	4	25	1	0	1	0	1	0	2	50	3	100
124	7	4	1	2	1	4	3	1	1	1	9	1	1	1	9	1	1	1	8	1	1	0	1	0	1	52	1	160	2	20.5	2	2	2	10	1	5	0	5	0	1	0	1	0	1	0	1	0	1	0
125	6	3	1	2	1	4	3	1	1	1	9	1	1	1	9	1	1	1	8	1	1	0	1	0	1	52	1	160	2	20.5	2	2	1	10	1	5	0	5	0	1	0	1	0	1	0	1	0	1	0
126	7	4	1	2	1	5	1	2	3	1	4	1	1	1	1	1	1	2	2	1	1	10	1	0	1	60	1	178	2	19.1	2	2	2	10	1	4	25	5	0	2	50	2	50	2	50	2	50	2	50
127	6	3	1	2	1	5	1	2	3	1	4	1	1	8	1	1	1	2	2	1	1	10	1	0	1	60	1	178	2	19.1	2	2	2	10	1	4	25	5	0	2	50	2	50	2	50	2	50	2	50
128	5	3	1	2	1	3	2	1	2	1	16	1	1	9	0.5	1	2	1	18	2	2	10	1	10	2	88	3	179	2	28	3	3	2	16	1	3	50	2	75	2	50	2	50	2	50	1	0	1	0
129	2	1	1	3	1	1	3	1	3	1	10	1	1	9	2	1	1	2	10	2	2	0	1	0	1	67	2	172	2	23	2	2	2	10	1	3	50	4	25	2	50	2	50	2	50	2	50	2	50
130	7	4	2	3	1	2	2	2	2	1	9	1	1	8	4	1	2	2	6	1	1	3	1	2	1	69	2	165	2	24	2	2	1	3	1	4	25	5	0	1	0	1	0	1	0	1	0	1	0
131	7	4	2	3	1	1	2	2	2	1	8	1	1	8	3.5	1	1	2	7	1	1	3	1	1.5	1	70	2	168	2	25	2	2	2	3.5	1	3	50	4	25	2	50	2	50	2	50	2	50	3	100
132	2	1	2	3	2	0	4	1	1	1	30	1	1	8	3	1	2	1	20	3	2	10	1	5	1	90	3	165	2	33.3	4	4	1	30	1	4	25	4	25	1	0	1	0	1	0	1	0	1	0
133	3	2	2	3	2	0	4	1	1	1	29	1	1	8	0.5	1	2	1	18	2	2	9	1	4	1	89	3	167	2	32.5	4	4	2	30	1	2	75	3	50	2	50	2	50	2	50	2	50	2	50
134	2	1	2	2	1	1	4	1	2	2	4	1	1	1	12	2	2	1	5	1	1	3	1	0.25	1	50	1	168	2	18.2	1	1	2	20	1	4	25	5	0	1	0	1	0	1	0	1	0	1	0
135	2	1	2	2	1	1	4	1	2	2	4	1	1	1	12	2	2	1	5	1	1	3	1	0.25	1	50	1	168	2	18.2	1	1	1	20	1	4	25	5	0	1	0	1	0	1	0	1	0	1	0
136	6	3	2	2	1	3	4	1	3	1	13	1	1	8	0.5	1	1	2	2	1	1	12	2	3	1	66	2	153	2	28.19	3	3	2	3	1	3	50	2	75	1	0	2	50	2	50	1	0	2	50
137	6	3	2	2	1	3	4	1	3	1	13	1	1	8	0.5	1	1	2	2	1	1	12	2	3	1	66	2	153	2	28.19	3	3	1	3	1	2	75	2	75	1	0	2	50	2	50	1	0	2	50
138	6	3	2	2	1	2	4	1	1	1	3	1	1	9	1	1	2	2	3	1	2	3	1	0	1	73	2	178	2	23.3	2	2	2	7	1	3	50	3	50	2	50	3	100	3	100	3	100	3	100
139	6	3	2	2	1	2	4	1	1	1	3	1	1	9	1	1	2	2	3	1	2	3	1	0	1	73	2	178	2	23.3	2	2	1	7	1	3	50	3	50	2	50	3	100	3	100	3	100	3	100
140	5	3	2	2	1	2	2	1	3	1	4	1	1	9	8	1	1	2	6	1	2	4	1	0	1	50	1	160	2	19.8	2	2	1	18	1	4	25	3	50	1	0	1	0	1	0	2	50	2	50
141	5	3	2	1	1	2	3	1	3	1	4	1	1	9	5	1	1	1	8	1	2	5	1	1	1	55	1	170	2	19.5	2	2	2	20	1	3	50	3	50	1	0	2	50	2	50	2	50	3	100
142	2	1	2	2	1	2	3	2	1	1	7	1	1	1	6	1	2	2	11	2	2	7	1	0.5	1	84	2	159	2	31	4	4	2	10	1	4	25	4	25	2	50	2	50	1	0	2	50	3	100
143	1	1	2	1	1	1	3	1	3	2	10	1	1	9	1	1	2	1	10	2	2	6	1	7	1	65	1	160	2	25	2	2	1	12	1	4	25	4	25	2	50	2	50	1	0	2	50	3	100
144	2	1	2	2	1	2	2	2	1	1	9	1	1	1	1	1	1	1	3	1	2	0	1	0	1	74	2	160	2	27	3	3	2	1	1	3	50	4	25	1	0	2	50	2	50	2	50	2	50
145	1	1	2	2	2	0	3	2	3	1	2	1	2	9	0.5	1	2	2	2	1	1	1	1	2	1	70	2	170	2	24.5	2	2	1	4	1	4	25	4	25	1	0	1	0	1	0	1	0	1	0
146	2	1	2	2	2	0	2	1	1	1	10	1	1	1	0.5	1	1	1	10	2	2	0	1	7	1	70	2	150	2	30	3	3	2	10	1	3	50	4	25	2	50	2	50	2	50	2	50	1	0
147	3	2	2	2	1	2	3	1	2	1	24	2	1	8	1	1	1	1	20	3	2	10	1	20	2	68	2	170	2	22.2	2	2	1	24	1	3	50	3	50	3	100	3	100	3	100	3	100	3	100
148	7	4	2	3	1	0	2	2	3	1	15	1	1	1	1	1	1	2	10	2	2	10	1	12	2	54	1	178	2	17.3	1	1	1	18	1	5	0	1	100	1	0	1	0	2	50	1	0	1	0
149	6	3	2	2	1	0	1	2	3	1	15	1	1	1	1	1	1	2	10	2	2	10	1	12	2	60	1	178	2	19.5	2	2	1	18	1	5	0	1	100	1	0	1	0	2	50	1	0	1	0
150	5	3	2	2	1	1	2	2	1	1	10	1	1	8	10	2	2	1	8	1	1	1	1	2	1	81	2	170	2	28.5	3	3	1	15	1	5	0	5	0	1	0	1	0	1	0	1	0	1	0
151	6	3	2	1	1	3	2	2	1	1	24	1	1	8	0.5	1	2	1	20	3	1	12	2	4	1	85	2	170	2	32.5	4	4	2	24	1	3	50	4	25	2	50	2	50	2	50	2	50	2	50
152	2	1	2	2	1	1	2	1	1	1	15	1	1	8	0.5	1	2	1	10	2	2	5	1	1	1	65	1	165	2	23.5	2	2	1	15	1	4	25	5	0	1	0	2	50	1	0	1	0	1	0
153	3	2	2	2	1	2	2	2	1	1	24	1	1	8	0.5	1	2	1	20	3	2	10	1	5	1	70	2	178	2	22.5	2	2	1	22	1	4	25	5	0	2	50	2	50	2	50	1	0	1	0
154	1	1	2	2	1	2	2	1	2	1	25	1	1	9	20	2	2	1	15	2	1	10	1	6	1	80	2	178	2	25.5	3	3	2	20	1	3	50	4	25	2	50	2	50	2	50	2	50	2	50
155	3	2	2	2	2	0	3	1	1	1	20	1	1	1	1	1	1	2	10	2	2	0	1	14	2	85	2	175	2	26.5	3	3	2	17	1	3	50	4	25	2	50	1	0	2	50	2	50	2	50
156	7	4	2	2	1	5	1	2	1	1	10	2	1	8	0.5	1	2	1	5	1	1	7	1	0	1	95	3	170	2	33	4	4	2	19	2	3	50	4	25	1	0	1	0	1	0	1	0	1	0
157	6	3	2	1	1	4	1	1	1	1	15	1	1	9	0.5	1	1	1	6	1	1	10	1	2	1	95	3	168	2	34	4	4	1	14	1	4	25	4	25	1	0	2	50	2	50	1	0	1	0
158	1	1	2	2	1	2	3	1	3	1	19	1	1	8	1	1	1	2	10	2	2	10	1	5	1	80	2	170	2	28	3	3	1	20	1	4	25	4	25	2	50	2	50	2	50	2	50	2	50
159	3	2	2	2	2	0	2	2	1	1	10	2	1	9	0.5	1	1	1	5	1	1	0	1	5	1	95	3	168	2	34	4	4	2	12	1	3	50	4	25	2	50	2	50	2	50	1	0	2	50
160	7	4	2	2	1	5	1	2	1	2	14	1	1	8	1	1	1	1	8	1	1	2	1	0	1	90	3	168	2	32	4	4	2	15	1	5	0	1	100	1	0	1	0	1	0	1	0	1	0
161	6	3	2	2	1	4	1	1	1	1	25	1	1	9	1	1	1	2	20	3	2	10	1	6	1	95	3	178	2	30.5	4	4	1	27	1	4	25	2	75	2	50	2	50	2	50	2	50	2	50
162	6	3	2	2	1	3	1	2	1	1	30	1	1	8	0.5	1	2	1	25	3	1	20	2	0	1	90	3	168	2	32.5	4	4	2	35	1	4	25	1	100	1	0	1	0	1	0	1	0	2	50
163	4	2	2	2	1	2	3	1	1	1	20	1	1	8	2	1	2	2	10	2	2	8	1	10	2	70	2	170	2	24.5	2	2	2	18	1	2	75	3	50	3	100	3	100	3	100	3	100	3	100
164	1	1	2	2	2	0	2	2	1	1	8	1	1	1	0.5	1	2	2	2	1	2	0	1	8	1	75	2	170	2	26.5	3	3	2	10	1	3	50	4	25	1	0	2	50	1	0	1	0	1	0
165	2	1	2	3	1	1	3	1	1	1	11	1	1	9	1	1	2	2	5	1	2	2	1	10	2	78	2	160	2	30.5	4	4	1	15	1	5	0	1	100	1	0	1	0	1	0	1	0	1	0
166	4	2	2	2	2	0	2	2	3	2	18	1	1	9	1	1	1	1	3	1	2	3	1	2	1	80	2	165	2	29.5	3	3	1	19	1	3	50	1	100	1	0	2	50	1	0	1	0	2	50
167	5	3	2	2	1	1	3	1	3	1	18	1	1	1	4	1	1	2	10	2	2	10	1	6	1	85	2	170	2	29.5	3	3	2	20	1	4	25	2	75	2	50	2	50	2	50	1	0	1	0
168	6	3	2	2	1	3	1	2	3	1	20	1	1	8	0.5	1	1	2	25	3	1	15	2	6	1	95	3	170	2	37	4	4	1	30	1	5	0	1	100	1	0	1	0	1	0	1	0	1	0
169	7	4	2	2	1	5	1	2	2	1	10	2	1	9	0.5	1	1	1	20	3	1	15	2	0	1	98	3	165	2	37	4	4	1	15	1	5	0	1	100	1	0	1	0	1	0	1	0	1	0
170	4	2	2	3	1	1	4	1	1	1	30	1	1	8	5	1	1	1	26	3	1	10	1	0	1	98	3	170	2	34.5	4	4	2	35	1	3	50	3	50	1	0	1	0	1	0	2	50	2	50
171	3	2	2	2	2	0	2	1	1	1	8	1	1	8	0.5	1	2	1	10	2	1	15	2	3	1	95	3	168	2	29.5	3	3	2	18	1	3	50	3	50	1	0	2	50	2	50	2	50	1	0
172	3	2	2	2	1	1	2	2	1	1	10	1	1	1	1	1	1	1	8	1	1	0	1	3	1	90	3	178	2	28.5	3	3	2	12	1	3	50	2	75	2	50	2	50	3	100	2	50	2	50
173	7	4	2	2	1	5	1	2	3	2	9	2	2	9	10	2	2	1	5	1	1	0	1	0	1	99	3	178	2	30	3	3	2	12	1	5	0	1	100	1	0	1	0	1	0	1	0	1	0
174	7	4	2	2	1	4	1	2	1	1	24	1	1	9	2	1	1	1	10	2	2	5	1	6	1	60	1	179	2	19.5	2	2	1	30	1	4	25	2	75	2	50	2	50	2	50	1	0	1	0
175	6	3	2	2	2	0	2	2	3	1	19	1	2	1	1	1	2	1	15	2	1	15	2	4	1	65	1	180	2	28	3	3	1	26	1	3	50	2	75	2	50	2	50	2	50	1	0	1	0
176	1	1	2	2	1	3	1	2	1	1	30	1	1	8	0.5	1	1	1	30	3	2	10	1	0	1	55	1	150	2	29.5	3	3	1	35	1	4	25	2	75	2	50	2	50	2	50	2	50	2	50
177	7	4	2	1	2	0	4	1	1	1	24	1	1	9	0.5	1	2	1	24	3	1	20	2	0.5	1	50	1	154	2	21	2	2	1	30	1	3	50	1	100	2	50	1	0	1	0	2	50	2	50
178	6	3	2	2	1	6	1	2	1	2	10	1	2	9	1	1	1	1	10	2	1	1	1	2	1	58	1	180	2	18.5	1	1	2	15	1	3	50	4	25	2	50	2	50	23	#NULL!	3	100	2	50
179	1	1	2	3	1	1	3	1	3	1	5	1	2	1	1	1	2	1	2	1	2	0	1	1	1	63	1	174	2	24	2	2	2	10	1	2	75	3	50	3	100	3	100	3	100	3	100	3	100
180	7	4	2	3	1	2	2	2	2	1	9	1	1	8	4	1	2	2	6	1	1	3	1	2	1	69	2	165	2	24	2	2	1	3	1	4	25	5	0	1	0	1	0	1	0	1	0	1	0
181	7	4	2	3	1	1	2	2	2	1	8	1	1	8	3.5	1	1	2	7	1	1	3	1	1.5	1	70	2	168	2	25	2	2	2	3.5	1	3	50	4	25	2	50	2	50	2	50	2	50	3	100
182	2	1	2	3	2	0	4	1	1	1	30	1	1	8	3	1	2	1	20	3	2	10	1	5	1	90	3	165	2	33.3	4	4	1	30	1	4	25	4	25	1	0	1	0	1	0	1	0	1	0
183	3	2	2	3	2	0	4	1	1	1	29	1	1	8	0.5	1	2	1	18	2	2	9	1	4	1	89	3	167	2	32.5	4	4	2	30	1	2	75	3	50	2	50	2	50	2	50	2	50	2	50
184	2	1	2	2	1	1	4	1	2	2	4	1	1	1	12	2	2	1	5	1	1	3	1	0.25	1	50	1	168	2	18.2	1	1	2	20	1	4	25	5	0	1	0	1	0	1	0	1	0	1	0
185	2	1	2	2	1	1	4	1	2	2	4	1	1	1	12	2	2	1	5	1	1	3	1	0.25	1	50	1	168	2	18.2	1	1	1	20	1	4	25	5	0	1	0	1	0	1	0	1	0	1	0
186	6	3	2	2	1	3	4	1	3	1	13	1	1	8	0.5	1	1	2	2	1	1	12	2	3	1	66	2	153	2	28.19	3	3	2	3	1	3	50	2	75	1	0	2	50	2	50	1	0	2	50
187	6	3	2	2	1	3	4	1	3	1	13	1	1	8	0.5	1	1	2	2	1	1	12	2	3	1	66	2	153	2	28.19	3	3	1	3	1	2	75	2	75	1	0	2	50	2	50	1	0	2	50
188	6	3	2	2	1	2	4	1	1	1	3	1	1	9	1	1	2	2	3	1	2	3	1	0	1	73	2	178	2	23.3	2	2	2	7	1	3	50	3	50	2	50	3	100	3	100	3	100	3	100
189	6	3	2	2	1	2	4	1	1	1	3	1	1	9	1	1	2	2	3	1	2	3	1	0	1	73	2	178	2	23.3	2	2	1	7	1	3	50	3	50	2	50	3	100	3	100	3	100	3	100
190	5	3	2	2	1	2	2	1	3	1	4	1	1	9	8	1	1	2	6	1	2	4	1	0	1	50	1	160	2	19.8	2	2	1	18	1	4	25	3	50	1	0	1	0	1	0	2	50	2	50
191	5	3	2	1	1	2	3	1	3	1	4	1	1	9	5	1	1	1	8	1	2	5	1	1	1	55	1	170	2	19.5	2	2	2	20	1	3	50	3	50	1	0	2	50	2	50	2	50	3	100
192	2	1	2	2	1	2	3	2	1	1	7	1	1	1	6	1	2	2	11	2	2	7	1	0.5	1	84	2	159	2	31	4	4	2	10	1	4	25	4	25	2	50	2	50	1	0	2	50	3	100
193	1	1	2	1	1	1	3	1	3	2	10	1	1	9	1	1	2	1	10	2	2	6	1	7	1	65	1	160	2	25	2	2	1	12	1	4	25	4	25	2	50	2	50	1	0	2	50	3	100
194	2	1	2	2	1	2	2	2	1	1	9	1	1	1	1	1	1	1	3	1	2	0	1	0	1	74	2	160	2	27	3	3	2	1	1	3	50	4	25	1	0	2	50	2	50	2	50	2	50
195	1	1	2	2	2	0	3	2	3	1	2	1	2	9	0.5	1	2	2	2	1	1	1	1	2	1	70	2	170	2	24.5	2	2	1	4	1	4	25	4	25	1	0	1	0	1	0	1	0	1	0
196	2	1	2	2	2	0	2	1	1	1	10	1	1	1	0.5	1	1	1	10	2	2	0	1	7	1	70	2	150	2	30	3	3	2	10	1	3	50	4	25	2	50	2	50	2	50	2	50	1	0
197	3	2	2	2	1	2	3	1	2	1	24	2	1	8	1	1	1	1	20	3	2	10	1	20	2	68	2	170	2	22.2	2	2	1	24	1	3	50	3	50	3	100	3	100	3	100	3	100	3	100
198	7	4	2	3	1	0	2	2	3	1	15	1	1	1	1	1	1	2	10	2	2	10	1	12	2	54	1	178	2	17.3	1	1	1	18	1	5	0	1	100	1	0	1	0	2	50	1	0	1	0
199	6	3	2	2	1	0	1	2	3	1	15	1	1	1	1	1	1	2	10	2	2	10	1	12	2	60	1	178	2	19.5	2	2	1	18	1	5	0	1	100	1	0	1	0	2	50	1	0	1	0
200	5	3	2	2	1	1	2	2	1	1	10	1	1	8	10	2	2	1	8	1	1	1	1	2	1	81	2	170	2	28.5	3	3	1	15	1	5	0	5	0	1	0	1	0	1	0	1	0	1	0
201	6	3	2	1	1	3	2	2	1	1	24	1	1	8	0.5	1	2	1	20	3	1	12	2	4	1	85	2	170	2	32.5	4	4	2	24	1	3	50	4	25	2	50	2	50	2	50	2	50	2	50
202	2	1	2	2	1	1	2	1	1	1	15	1	1	8	0.5	1	2	1	10	2	2	5	1	1	1	65	1	165	2	23.5	2	2	1	15	1	4	25	5	0	1	0	2	50	1	0	1	0	1	0
203	3	2	2	2	1	2	2	2	1	1	24	1	1	8	0.5	1	2	1	20	3	2	10	1	5	1	70	2	178	2	22.5	2	2	1	22	1	4	25	5	0	2	50	2	50	2	50	1	0	1	0
204	1	1	2	2	1	2	2	1	2	1	25	1	1	9	20	2	2	1	15	2	1	10	1	6	1	80	2	178	2	25.5	3	3	2	20	1	3	50	4	25	2	50	2	50	2	50	2	50	2	50
205	3	2	2	2	2	0	3	1	1	1	20	1	1	1	1	1	1	2	10	2	2	0	1	14	2	85	2	175	2	26.5	3	3	2	17	1	3	50	4	25	2	50	1	0	2	50	2	50	2	50
206	7	4	2	2	1	5	1	2	1	1	10	2	1	8	0.5	1	2	1	5	1	1	7	1	0	1	95	3	170	2	33	4	4	2	19	2	3	50	4	25	1	0	1	0	1	0	1	0	1	0
207	6	3	2	1	1	4	1	1	1	1	15	1	1	9	0.5	1	1	1	6	1	1	10	1	2	1	95	3	168	2	34	4	4	1	14	1	4	25	4	25	1	0	2	50	2	50	1	0	1	0
208	1	1	2	2	1	2	3	1	3	1	19	1	1	8	1	1	1	2	10	2	2	10	1	5	1	80	2	170	2	28	3	3	1	20	1	4	25	4	25	2	50	2	50	2	50	2	50	2	50
209	3	2	2	2	2	0	2	2	1	1	10	2	1	9	0.5	1	1	1	5	1	1	0	1	5	1	95	3	168	2	34	4	4	2	12	1	3	50	4	25	2	50	2	50	2	50	1	0	2	50
210	7	4	2	2	1	5	1	2	1	2	14	1	1	8	1	1	1	1	8	1	1	2	1	0	1	90	3	168	2	32	4	4	2	15	1	5	0	1	100	1	0	1	0	1	0	1	0	1	0
211	6	3	2	2	1	4	1	1	1	1	25	1	1	9	1	1	1	2	20	3	2	10	1	6	1	95	3	178	2	30.5	4	4	1	27	1	4	25	2	75	2	50	2	50	2	50	2	50	2	50
212	6	3	2	2	1	3	1	2	1	1	30	1	1	8	0.5	1	2	1	25	3	1	20	2	0	1	90	3	168	2	32.5	4	4	2	35	1	4	25	1	100	1	0	1	0	1	0	1	0	2	50
213	4	2	2	2	1	2	3	1	1	1	20	1	1	8	2	1	2	2	10	2	2	8	1	10	2	70	2	170	2	24.5	2	2	2	18	1	2	75	3	50	3	100	3	100	3	100	3	100	3	100
214	1	1	2	2	2	0	2	2	1	1	8	1	1	1	0.5	1	2	2	2	1	2	0	1	8	1	75	2	170	2	26.5	3	3	2	10	1	3	50	4	25	1	0	2	50	1	0	1	0	1	0
215	2	1	2	3	1	1	3	1	1	1	11	1	1	9	1	1	2	2	5	1	2	2	1	10	2	78	2	160	2	30.5	4	4	1	15	1	5	0	1	100	1	0	1	0	1	0	1	0	1	0
216	4	2	2	2	2	0	2	2	3	2	18	1	1	9	1	1	1	1	3	1	2	3	1	2	1	80	2	165	2	29.5	3	3	1	19	1	3	50	1	100	1	0	2	50	1	0	1	0	2	50
217	5	3	2	2	1	1	3	1	3	1	18	1	1	1	4	1	1	2	10	2	2	10	1	6	1	85	2	170	2	29.5	3	3	2	20	1	4	25	2	75	2	50	2	50	2	50	1	0	1	0
218	6	3	2	2	1	3	1	2	3	1	20	1	1	8	0.5	1	1	2	25	3	1	15	2	6	1	95	3	170	2	37	4	4	1	30	1	5	0	1	100	1	0	1	0	1	0	1	0	1	0
219	7	4	2	2	1	5	1	2	2	1	10	2	1	9	0.5	1	1	1	20	3	1	15	2	0	1	98	3	165	2	37	4	4	1	15	1	5	0	1	100	1	0	1	0	1	0	1	0	1	0
220	4	2	2	3	1	1	4	1	1	1	30	1	1	8	5	1	1	1	26	3	1	10	1	0	1	98	3	170	2	34.5	4	4	2	35	1	3	50	3	50	1	0	1	0	1	0	2	50	2	50
221	3	2	2	2	2	0	2	1	1	1	8	1	1	8	0.5	1	2	1	10	2	1	15	2	3	1	95	3	168	2	29.5	3	3	2	18	1	3	50	3	50	1	0	2	50	2	50	2	50	1	0
222	3	2	2	2	1	1	2	2	1	1	10	1	1	1	1	1	1	1	8	1	1	0	1	3	1	90	3	178	2	28.5	3	3	2	12	1	3	50	2	75	2	50	2	50	3	100	2	50	2	50
223	7	4	2	2	1	5	1	2	3	2	9	2	2	9	10	2	2	1	5	1	1	0	1	0	1	99	3	178	2	30	3	3	2	12	1	5	0	1	100	1	0	1	0	1	0	1	0	1	0
224	7	4	2	2	1	4	1	2	1	1	24	1	1	9	2	1	1	1	10	2	2	5	1	6	1	60	1	179	2	19.5	2	2	1	30	1	4	25	2	75	2	50	2	50	2	50	1	0	1	0
225	6	3	2	2	2	0	2	2	3	1	19	1	2	1	1	1	2	1	15	2	1	15	2	4	1	65	1	180	2	28	3	3	1	26	1	3	50	2	75	2	50	2	50	2	50	1	0	1	0
226	1	1	2	2	1	3	1	2	1	1	30	1	1	8	0.5	1	1	1	30	3	2	10	1	0	1	55	1	150	2	29.5	3	3	1	35	1	4	25	2	75	2	50	2	50	2	50	2	50	2	50
227	7	4	2	1	2	0	4	1	1	1	24	1	1	9	0.5	1	2	1	24	3	1	20	2	0.5	1	50	1	154	2	21	2	2	1	30	1	3	50	1	100	2	50	1	0	1	0	2	50	2	50
228	6	3	2	2	1	6	1	2	1	2	10	1	2	9	1	1	1	1	10	2	1	1	1	2	1	58	1	180	2	18.5	1	1	2	15	1	3	50	4	25	2	50	2	50	23	#NULL!	3	100	2	50
229	1	1	2	3	1	1	3	1	3	1	5	1	2	1	1	1	2	1	2	1	2	0	1	1	1	63	1	174	2	24	2	2	2	10	1	2	75	3	50	3	100	3	100	3	100	3	100	3	100
230	2	1	2	2	1	2	3	2	1	1	15	1	1	9	0.5	1	1	1	8	1	2	15	2	5	1	62	1	172	2	21.3	2	2	2	10	1	4	25	4	25	1	0	1	0	2	50	1	0	3	100
231	3	2	2	2	2	0	2	2	3	1	12	1	1	9	5	1	1	1	9	1	2	18	2	3	1	75	2	168	2	27	3	3	1	19	1	5	0	5	0	1	0	1	0	1	0	1	0	1	0
232	5	3	2	2	1	4	2	2	3	1	10	2	1	8	0.5	1	1	2	2	1	1	10	1	10	2	89	3	168	2	30	3	3	1	10	1	3	50	1	100	2	50	1	0	1	0	2	50	2	50
233	5	3	2	2	1	4	3	2	1	1	12	1	2	9	10	2	2	2	10	2	1	1	1	0	1	78	2	170	2	27	3	3	1	10	1	4	25	1	100	1	0	1	0	2	50	2	50	2	50
234	1	1	2	2	1	1	4	1	2	1	10	1	1	8	0.5	1	2	2	5	1	2	10	1	10	2	68	2	168	2	23	2	2	2	12	1	2	75	3	50	3	100	3	100	3	100	3	100	3	100
235	2	1	2	3	2	0	3	1	1	1	7	1	2	1	0.5	1	1	2	8	1	2	0	1	8	1	80	2	169	2	22	2	2	2	8	1	2	75	3	50	3	100	3	100	3	100	3	100	3	100
236	7	4	2	2	1	5	1	1	1	1	8	1	1	9	0.5	1	1	1	9	1	1	10	1	0	1	88	3	165	2	30.5	4	4	1	20	1	5	0	1	100	1	0	1	0	1	0	1	0	1	0
237	6	3	2	2	1	2	1	2	3	1	9	1	1	9	0.5	1	2	2	10	2	1	10	1	8	1	89	3	178	2	29.5	3	3	2	15	1	4	25	3	50	2	50	2	50	2	50	2	50	2	50
238	1	1	2	2	1	3	2	2	1	1	10	1	1	1	1	1	2	2	5	1	1	10	1	10	2	85	2	170	2	30	3	3	2	12	1	3	50	3	50	1	0	1	0	2	50	1	0	1	0
239	5	3	2	2	1	3	2	2	1	1	10	1	1	9	10	2	1	1	10	2	1	10	1	5	1	73	2	168	2	25.5	3	3	1	15	1	4	25	1	100	2	50	1	0	1	0	2	50	2	50
240	3	2	2	2	1	0	2	1	1	1	15	1	1	9	1	1	2	1	10	2	2	0	1	6	1	74	2	158	2	29.5	3	3	2	19	1	3	50	3	50	1	0	1	0	1	0	2	50	2	50
241	6	3	2	2	1	0	2	1	1	1	10	1	1	1	10	2	1	1	10	2	1	10	1	5	1	68	2	160	2	24.5	2	2	1	10	1	4	25	1	100	1	0	1	0	1	0	1	0	1	0
242	4	2	2	3	1	1	3	1	1	1	8	1	1	9	8	1	1	1	1	1	1	10	1	1	1	58	1	154	2	25.3	3	3	1	10	1	4	25	1	100	1	0	1	0	1	0	1	0	1	0
243	2	1	2	2	1	2	3	2	1	1	15	1	1	9	0.5	1	1	1	8	1	2	15	2	5	1	62	1	172	2	21.3	2	2	2	10	1	4	25	4	25	1	0	1	0	2	50	1	0	3	100
244	3	2	2	2	2	0	2	2	3	1	12	1	1	9	5	1	1	1	9	1	2	18	2	3	1	75	2	168	2	27	3	3	1	19	1	5	0	5	0	1	0	1	0	1	0	1	0	1	0
245	5	3	2	2	1	4	2	2	3	1	10	2	1	8	0.5	1	1	2	2	1	1	10	1	10	2	89	3	168	2	30	3	3	1	10	1	3	50	1	100	2	50	1	0	1	0	2	50	2	50
246	5	3	2	2	1	4	3	2	1	1	12	1	2	9	10	2	2	2	10	2	1	1	1	0	1	78	2	170	2	27	3	3	1	10	1	4	25	1	100	1	0	1	0	2	50	2	50	2	50
247	1	1	2	2	1	1	4	1	2	1	10	1	1	8	0.5	1	2	2	5	1	2	10	1	10	2	68	2	168	2	23	2	2	2	12	1	2	75	3	50	3	100	3	100	3	100	3	100	3	100
248	2	1	2	3	2	0	3	1	1	1	7	1	2	1	0.5	1	1	2	8	1	2	0	1	8	1	80	2	169	2	22	2	2	2	8	1	2	75	3	50	3	100	3	100	3	100	3	100	3	100
249	7	4	2	2	1	5	1	1	1	1	8	1	1	9	0.5	1	1	1	9	1	1	10	1	0	1	88	3	165	2	30.5	4	4	1	20	1	5	0	1	100	1	0	1	0	1	0	1	0	1	0
250	6	3	2	2	1	2	1	2	3	1	9	1	1	9	0.5	1	2	2	10	2	1	10	1	8	1	89	3	178	2	29.5	3	3	2	15	1	4	25	3	50	2	50	2	50	2	50	2	50	2	50
251	1	1	2	2	1	3	2	2	1	1	10	1	1	1	1	1	2	2	5	1	1	10	1	10	2	85	2	170	2	30	3	3	2	12	1	3	50	3	50	1	0	1	0	2	50	1	0	1	0
252	5	3	2	2	1	3	2	2	1	1	10	1	1	9	10	2	1	1	10	2	1	10	1	5	1	73	2	168	2	25.5	3	3	1	15	1	4	25	1	100	2	50	1	0	1	0	2	50	2	50
253	3	2	2	2	1	0	2	1	1	1	15	1	1	9	1	1	2	1	10	2	2	0	1	6	1	74	2	158	2	29.5	3	3	2	19	1	3	50	3	50	1	0	1	0	1	0	2	50	2	50
254	6	3	2	2	1	0	2	1	1	1	10	1	1	1	10	2	1	1	10	2	1	10	1	5	1	68	2	160	2	24.5	2	2	1	10	1	4	25	1	100	1	0	1	0	1	0	1	0	1	0
255	4	2	2	3	1	1	3	1	1	1	8	1	1	9	8	1	1	1	1	1	1	10	1	1	1	58	1	154	2	25.3	3	3	1	10	1	4	25	1	100	1	0	1	0	1	0	1	0	1	0
256	7	4	2	3	1	1	2	2	2	1	8	1	1	8	3.5	1	1	2	7	1	1	3	1	1.5	1	70	2	168	2	25	2	2	2	3.5	1	3	50	4	25	2	50	2	50	2	50	2	50	3	100
[truncated: 94 more columns]
